# Supplementary material for: An integrated framework of ground source heat pump utilisation for high-performance buildings
Source: Sci Rep. 2023 Jan 7;13:371. doi: 10.1038/s41598-023-27704-2 (PMC9825401; doi:10.1038/s41598-023-27704-2)
Supplement: Supplementary file 1 — Supplementary Information. [file 41598_2023_27704_MOESM1_ESM.xlsx]

## Sheet: Monitored
Date Range	PHHWP-0G-01 HHW Daily kWh	PHHWP-0G-02 HHW Daily kWh	Total
2021-01-07 12:00:00	428.6	100.6	529.2
2021-02-07 12:00:00	498.2	96.4	594.6
2021-05-07 12:00:00	613.4	62.2	675.6
2021-06-07 12:00:00	553.5	297.5	851
2021-07-07 12:00:00	889.1	3	892.1
2021-08-07 12:00:00	903.7	7.8	911.5
2021-09-07 12:00:00	887	30.3	917.3
2021-12-07 12:00:00	290.2	945.2	1235.4
13/07/2021 12:00:00	276.5	587.5	864
14/07/2021 12:00:00	0.7	874.1	874.8
15/07/2021 12:00:00	0.9	387.1	388
16/07/2021 12:00:00	0.6	811.7	812.3
19/07/2021 12:00:00	1.7	1158.8	1160.5
20/07/2021 12:00:00	494.7	494	988.7
21/07/2021 12:00:00	562.2	339.2	901.4
22/07/2021 12:00:00	9.2	575.1	584.3
23/07/2021 12:00:00	0.3	529.9	530.2
26/07/2021 12:00:00	0.2	605.8	606
27/07/2021 12:00:00	0.4	530.7	531.1
28/07/2021 12:00:00	0.8	493.9	494.7
29/07/2021 12:00:00	0.7	563.2	563.9
30/07/2021 12:00:00	0	385.9	385.9

## Sheet: Simulated
Time	[1] Heat Pump Load Side Heat Transfer Rate (W)	[2] Heat Pump Load Side Heat Transfer Rate (W)	Total
2002-07-01 07:00:00	60492.8	43218.2	103.711
2002-07-01 08:00:00	78713.3	78713.3	157.427			2021-07-01	Thursday	676.01
2002-07-01 09:00:00	68266.6	14686.2	82.9528			2021-07-02	Friday	599.733
2002-07-01 10:00:00	45437.5	0	45.4375			2021-07-05	Monday	796.815
2002-07-01 11:00:00	42919.8	0	42.9198			2021-07-06	Tuesday	674.804
2002-07-01 12:00:00	40598.3	0	40.5983			2021-07-07	Wednesday	702.548
2002-07-01 13:00:00	40303.3	0	40.3033			2021-07-08	Thursday	785.44
2002-07-01 14:00:00	41786.8	0	41.7868			2021-07-09	Friday	896.863
2002-07-01 15:00:00	41678.1	0	41.6781			2021-07-12	Monday	1149.01
2002-07-01 16:00:00	39376.6	0	39.3766			2021-07-13	Tuesday	840.066
2002-07-01 17:00:00	39819.3	0	39.8193			2021-07-14	Wednesday	751.88
2002-07-02 07:00:00	58233.2	43758.4	101.992			2021-07-15	Thursday	711.16
2002-07-02 08:00:00	67074	67074	134.148			2021-07-16	Friday	721.244
2002-07-02 09:00:00	57193.9	3554.82	60.7487			2021-07-19	Monday	782.445
2002-07-02 10:00:00	43244.2	0	43.2442			2021-07-20	Tuesday	632.1
2002-07-02 11:00:00	40310	0	40.31			2021-07-21	Wednesday	643.73
2002-07-02 12:00:00	38482.9	0	38.4829			2021-07-22	Thursday	586.731
2002-07-02 13:00:00	37046	0	37.046			2021-07-23	Friday	538.754
2002-07-02 14:00:00	36119.6	0	36.1196			2021-07-26	Monday	897.568
2002-07-02 15:00:00	35306.5	0	35.3065			2021-07-27	Tuesday	789.478
2002-07-02 16:00:00	35111.4	0	35.1114			2021-07-28	Wednesday	639.813
2002-07-02 17:00:00	37224.5	0	37.2245			2021-07-29	Thursday	586.086
2002-07-05 07:00:00	90606.5	89617.7	180.224			2021-07-30	Friday	538.327
2002-07-05 08:00:00	96369.3	96369.3	192.739
2002-07-05 09:00:00	69567.4	38123.7	107.691
2002-07-05 10:00:00	48248.2	0	48.2482
2002-07-05 11:00:00	41879.8	0	41.8798
2002-07-05 12:00:00	39652.3	0	39.6523
2002-07-05 13:00:00	37691.3	0	37.6913
2002-07-05 14:00:00	36721.4	0	36.7214
2002-07-05 15:00:00	36807.1	0	36.8071
2002-07-05 16:00:00	37423.8	0	37.4238
2002-07-05 17:00:00	37737.8	0	37.7378
2002-07-06 07:00:00	68413.8	64395.1	132.809
2002-07-06 08:00:00	77068.8	77068.8	154.138
2002-07-06 09:00:00	57469.3	4787.63	62.257
2002-07-06 10:00:00	44589.7	0	44.5897
2002-07-06 11:00:00	42281.9	0	42.2819
2002-07-06 12:00:00	40283.3	0	40.2833
2002-07-06 13:00:00	39990.3	0	39.9903
2002-07-06 14:00:00	40341.1	0	40.3411
2002-07-06 15:00:00	39724.4	0	39.7244
2002-07-06 16:00:00	38478.5	0	38.4785
2002-07-06 17:00:00	39911.1	0	39.9111
2002-07-07 07:00:00	64455	56233	120.688
2002-07-07 08:00:00	77892	77892	155.784
2002-07-07 09:00:00	71225.1	16679	87.9041
2002-07-07 10:00:00	48320	0	48.32
2002-07-07 11:00:00	45270.6	0	45.2706
2002-07-07 12:00:00	43311.8	0	43.3118
2002-07-07 13:00:00	40347.5	0	40.3475
2002-07-07 14:00:00	39592	0	39.592
2002-07-07 15:00:00	41159.6	0	41.1596
2002-07-07 16:00:00	39994.9	0	39.9949
2002-07-07 17:00:00	40175.7	0	40.1757
2002-07-08 07:00:00	71946.8	70387.6	142.334
2002-07-08 08:00:00	88748.6	88748.6	177.497
2002-07-08 09:00:00	70632.4	42125.8	112.758
2002-07-08 10:00:00	54358.9	0	54.3589
2002-07-08 11:00:00	46780.7	0	46.7807
2002-07-08 12:00:00	44489.9	0	44.4899
2002-07-08 13:00:00	42675	0	42.675
2002-07-08 14:00:00	41801.8	0	41.8018
2002-07-08 15:00:00	41631.4	0	41.6314
2002-07-08 16:00:00	39966.1	0	39.9661
2002-07-08 17:00:00	41146.8	0	41.1468
2002-07-09 07:00:00	75098.7	73512.3	148.611
2002-07-09 08:00:00	95930.7	95930.7	191.861
2002-07-09 09:00:00	75504.3	75504.3	151.009
2002-07-09 10:00:00	73102	19305.9	92.4079
2002-07-09 11:00:00	51255.8	0	51.2558
2002-07-09 12:00:00	45354.2	0	45.3542
2002-07-09 13:00:00	44058.6	0	44.0586
2002-07-09 14:00:00	42899.9	0	42.8999
2002-07-09 15:00:00	42537.9	0	42.5379
2002-07-09 16:00:00	42682.3	0	42.6823
2002-07-09 17:00:00	44185.9	0	44.1859
2002-07-12 07:00:00	93993.4	93993.4	187.987
2002-07-12 08:00:00	101005	101005	202.01
2002-07-12 09:00:00	97563.4	97563.4	195.127
2002-07-12 10:00:00	78522.4	78522.4	157.045
2002-07-12 11:00:00	66991.7	38826.1	105.818
2002-07-12 12:00:00	58709.9	0	58.7099
2002-07-12 13:00:00	48266.2	0	48.2662
2002-07-12 14:00:00	47697.8	0	47.6978
2002-07-12 15:00:00	47810.2	0	47.8102
2002-07-12 16:00:00	48515.9	0	48.5159
2002-07-12 17:00:00	50026.9	0	50.0269
2002-07-13 07:00:00	70362.8	68818.5	139.181
2002-07-13 08:00:00	92541.9	92541.9	185.084
2002-07-13 09:00:00	71577.3	55536.6	127.114
2002-07-13 10:00:00	66450.6	0	66.4506
2002-07-13 11:00:00	51274.1	0	51.2741
2002-07-13 12:00:00	48176.9	0	48.1769
2002-07-13 13:00:00	46147.3	0	46.1473
2002-07-13 14:00:00	44985.9	0	44.9859
2002-07-13 15:00:00	44155.3	0	44.1553
2002-07-13 16:00:00	43764.8	0	43.7648
2002-07-13 17:00:00	43732.1	0	43.7321
2002-07-14 07:00:00	68626.1	67289.5	135.916
2002-07-14 08:00:00	87085	87085	174.17
2002-07-14 09:00:00	75615.7	18295.7	93.9114
2002-07-14 10:00:00	49524.3	0	49.5243
2002-07-14 11:00:00	46763.5	0	46.7635
2002-07-14 12:00:00	44389.4	0	44.3894
2002-07-14 13:00:00	42780.6	0	42.7806
2002-07-14 14:00:00	41755.2	0	41.7552
2002-07-14 15:00:00	41461.5	0	41.4615
2002-07-14 16:00:00	39704.9	0	39.7049
2002-07-14 17:00:00	41503.4	0	41.5034
2002-07-15 07:00:00	66204.7	61930.6	128.135
2002-07-15 08:00:00	82447.9	82447.9	164.896
2002-07-15 09:00:00	68990.8	10975.9	79.9667
2002-07-15 10:00:00	47429.8	0	47.4298
2002-07-15 11:00:00	44513.1	0	44.5131
2002-07-15 12:00:00	42287.7	0	42.2877
2002-07-15 13:00:00	41955.1	0	41.9551
2002-07-15 14:00:00	41445.7	0	41.4457
2002-07-15 15:00:00	41229.6	0	41.2296
2002-07-15 16:00:00	39324.1	0	39.3241
2002-07-15 17:00:00	39977.3	0	39.9773
2002-07-16 07:00:00	67388.2	64543.8	131.932
2002-07-16 08:00:00	82540.9	82540.9	165.082
2002-07-16 09:00:00	73098.4	10467.1	83.5655
2002-07-16 10:00:00	50600.4	0	50.6004
2002-07-16 11:00:00	46796.2	0	46.7962
2002-07-16 12:00:00	44780.9	0	44.7809
2002-07-16 13:00:00	42935	0	42.935
2002-07-16 14:00:00	41193.4	0	41.1934
2002-07-16 15:00:00	39111.9	0	39.1119
2002-07-16 16:00:00	36796.4	0	36.7964
2002-07-16 17:00:00	38450.6	0	38.4506
2002-07-19 07:00:00	89786	89786	179.572
2002-07-19 08:00:00	95416.5	95416.5	190.833
2002-07-19 09:00:00	69540.7	29237.2	98.7778
2002-07-19 10:00:00	44602.9	0	44.6029
2002-07-19 11:00:00	42679.1	0	42.6791
2002-07-19 12:00:00	41605.6	0	41.6056
2002-07-19 13:00:00	39089.8	0	39.0898
2002-07-19 14:00:00	36230	0	36.23
2002-07-19 15:00:00	35352.6	0	35.3526
2002-07-19 16:00:00	36261.6	0	36.2616
2002-07-19 17:00:00	37440.9	0	37.4409
2002-07-20 07:00:00	61534	53671.8	115.206
2002-07-20 08:00:00	66231.3	66231.3	132.463
2002-07-20 09:00:00	52467.2	3071.93	55.5391
2002-07-20 10:00:00	43773.9	0	43.7739
2002-07-20 11:00:00	42197.1	0	42.1971
2002-07-20 12:00:00	41493.7	0	41.4937
2002-07-20 13:00:00	41788.9	0	41.7889
2002-07-20 14:00:00	39773.5	0	39.7735
2002-07-20 15:00:00	38647.4	0	38.6474
2002-07-20 16:00:00	40142.8	0	40.1428
2002-07-20 17:00:00	41075.3	0	41.0753
2002-07-21 07:00:00	59117.8	47928.9	107.047
2002-07-21 08:00:00	73674.1	73674.1	147.348
2002-07-21 09:00:00	60179.8	4999.72	65.1796
2002-07-21 10:00:00	45507.9	0	45.5079
2002-07-21 11:00:00	42594.4	0	42.5944
2002-07-21 12:00:00	40778.4	0	40.7784
2002-07-21 13:00:00	40401.8	0	40.4018
2002-07-21 14:00:00	40407.7	0	40.4077
2002-07-21 15:00:00	38871.1	0	38.8711
2002-07-21 16:00:00	37175.6	0	37.1756
2002-07-21 17:00:00	38418.3	0	38.4183
2002-07-22 07:00:00	60329.6	51234.1	111.564
2002-07-22 08:00:00	64256.4	64256.4	128.513
2002-07-22 09:00:00	50576.6	1389.49	51.9661
2002-07-22 10:00:00	42705.9	0	42.7059
2002-07-22 11:00:00	39376.3	0	39.3763
2002-07-22 12:00:00	38158.3	0	38.1583
2002-07-22 13:00:00	37785.9	0	37.7859
2002-07-22 14:00:00	35428.6	0	35.4286
2002-07-22 15:00:00	33276.1	0	33.2761
2002-07-22 16:00:00	33541.6	0	33.5416
2002-07-22 17:00:00	34415.5	0	34.4155
2002-07-23 07:00:00	49957.1	0	49.9571
2002-07-23 08:00:00	57337.7	57337.7	114.675
2002-07-23 09:00:00	56965.7	1441.54	58.4073
2002-07-23 10:00:00	42786.1	0	42.7861
2002-07-23 11:00:00	41920.4	0	41.9204
2002-07-23 12:00:00	40063.9	0	40.0639
2002-07-23 13:00:00	37353.8	0	37.3538
2002-07-23 14:00:00	36034.5	0	36.0345
2002-07-23 15:00:00	37900.7	0	37.9007
2002-07-23 16:00:00	39747.4	0	39.7474
2002-07-23 17:00:00	39907.4	0	39.9074
2002-07-26 07:00:00	91312.1	90526.2	181.838
2002-07-26 08:00:00	100780	100780	201.561
2002-07-26 09:00:00	79251.5	79251.5	158.503
2002-07-26 10:00:00	72065.7	4174.73	76.2405
2002-07-26 11:00:00	45655.5	0	45.6555
2002-07-26 12:00:00	41139.1	0	41.1391
2002-07-26 13:00:00	39181.7	0	39.1817
2002-07-26 14:00:00	38438.4	0	38.4384
2002-07-26 15:00:00	37565.1	0	37.5651
2002-07-26 16:00:00	37741.4	0	37.7414
2002-07-26 17:00:00	39704.6	0	39.7046
2002-07-27 07:00:00	73153.7	73153.7	146.307
2002-07-27 08:00:00	89327.3	89327.3	178.655
2002-07-27 09:00:00	69063.9	40646	109.71
2002-07-27 10:00:00	59570.4	0	59.5704
2002-07-27 11:00:00	46745.3	0	46.7453
2002-07-27 12:00:00	43815.6	0	43.8156
2002-07-27 13:00:00	41905.2	0	41.9052
2002-07-27 14:00:00	41032.9	0	41.0329
2002-07-27 15:00:00	41025.6	0	41.0256
2002-07-27 16:00:00	39953.5	0	39.9535
2002-07-27 17:00:00	40758.1	0	40.7581
2002-07-28 07:00:00	61162.6	51866.3	113.029
2002-07-28 08:00:00	75357.1	75357.1	150.714
2002-07-28 09:00:00	65785.3	6855.87	72.6412
2002-07-28 10:00:00	47830.6	0	47.8306
2002-07-28 11:00:00	45509.8	0	45.5098
2002-07-28 12:00:00	42136.6	0	42.1366
2002-07-28 13:00:00	38963.4	0	38.9634
2002-07-28 14:00:00	35378	0	35.378
2002-07-28 15:00:00	31181.5	0	31.1815
2002-07-28 16:00:00	30656.8	0	30.6568
2002-07-28 17:00:00	31771.9	0	31.7719
2002-07-29 07:00:00	76795.1	0	76.7951
2002-07-29 08:00:00	61712.8	61712.8	123.426
2002-07-29 09:00:00	62204.9	3003.08	65.208
2002-07-29 10:00:00	44659.4	0	44.6594
2002-07-29 11:00:00	43028.8	0	43.0288
2002-07-29 12:00:00	41711.9	0	41.7119
2002-07-29 13:00:00	40631.5	0	40.6315
2002-07-29 14:00:00	38912.1	0	38.9121
2002-07-29 15:00:00	36271.5	0	36.2715
2002-07-29 16:00:00	36909.5	0	36.9095
2002-07-29 17:00:00	38532.2	0	38.5322
2002-07-30 07:00:00	77875.5	0	77.8755
2002-07-30 08:00:00	63994.4	47899.7	111.894
2002-07-30 09:00:00	49944.5	0	49.9445
2002-07-30 10:00:00	41652.9	0	41.6529
2002-07-30 11:00:00	39819.8	0	39.8198
2002-07-30 12:00:00	38063.3	0	38.0633
2002-07-30 13:00:00	37220.5	0	37.2205
2002-07-30 14:00:00	35616.3	0	35.6163
2002-07-30 15:00:00	34525.5	0	34.5255
2002-07-30 16:00:00	35101.6	0	35.1016
2002-07-30 17:00:00	36613.3	0	36.6133
